# Supplementary material for: Fabrication and Surface Interactions of Super-Hydrophobic Silicon Carbide for Membrane Distillation
Source: Nanomaterials (Basel). 2019 Aug 13;9(8):1159. doi: 10.3390/nano9081159 (PMC6723911; doi:10.3390/nano9081159)
Supplement: Supplementary file 1 [file nanomaterials-09-01159-s001.zip]

Archive with 2 entries (2 files):
- SiC-fil_movie.mp4
- Sic_fob_movie.mp4
